# Supplementary material for: PRG5 Knockout Precipitates Late-Onset Hypersusceptibility to Pilocarpine-Induced Juvenile Seizures by Exacerbating Hippocampal Zinc Signaling-Mediated Mitochondrial Damage
Source: Front Neurosci. 2021 Aug 27;15:715555. doi: 10.3389/fnins.2021.715555 (PMC8430038; doi:10.3389/fnins.2021.715555)
Supplement: Supplementary file 1 [file Table_1.xlsx]

## Sheet: Sheet1
Table S1:Seizure threshold.（min）
Number	WT	KO	WT+SE	KO+SE
1	49	26	17	12
2	49	26	32	6
3	52	32	30	13
4	52	62	33	22
5	66	46	30	9
6	45	34	28	5
7	49	45	24	8
8	61	32	19	4
9	62	34	16	6
10	57	40	22	10
11	66	58	28
12	40	35	12
13	52	22
14	59	32
15	41	39
Table S2 :Timm Staining(CA3).
Staining scores in CA3
Number	WT	KO	WT+SE	KO+SE
1	0	1	4	1
2	1	1	3	2
3	2	0	2	2
4	0	1	4	1
5	1	0	5	1
Table S3:Timm Staining(DG).
Staining scores in DG
Number	WT	KO	WT+SE	KO+SE
1	1	1	5	1
2	1	2	5	2
3	2	0	4	2
4	2	1	3	3
5	0	1	5	2
Table S4:The effect of PRG5 gene silencing and glutamate treatment on the changes of mitochondrial membrane potential by JC-1
Number	shControl	shPRG5	shControl+Glutamate	shPRG5+Glutamate
1	27.1	17.8	16.1	6.41
2	29.9	18.2	17.1	6.25
3	31.8	19.4	16.8	7.7
Table S5 :The effect of PRG5 gene silencing and glutamate treatment on the cellular zinc ion levels in HT22 cells
Number	shControl	shPRG5	shControl+Glutamate	shPRG5+Glutamate
1	1.54063	7.65129	5.41306	10.4783
2	2.16635	4.51323	5.81993	9.29058
3	2.03337	7.33836	6.90436	10.0439
