# Supplementary material for: PRG5 Knockout Precipitates Late-Onset Hypersusceptibility to Pilocarpine-Induced Juvenile Seizures by Exacerbating Hippocampal Zinc Signaling-Mediated Mitochondrial Damage
Source: Front Neurosci. 2021 Aug 27;15:715555. doi: 10.3389/fnins.2021.715555 (PMC8430038; doi:10.3389/fnins.2021.715555)
Supplement: Supplementary file 2 [file Data_Sheet_1.ZIP]

Archive with 8 entries (8 files):
- KO(100).jpg
- KO(200).jpg
- KO+SE(100).jpg
- KO+SE(200).jpg
- WT(100).jpg
- WT(200).jpg
- WT+SE(100).jpg
- WT+SE(200).jpg
