# Supplementary material for: PRG5 Knockout Precipitates Late-Onset Hypersusceptibility to Pilocarpine-Induced Juvenile Seizures by Exacerbating Hippocampal Zinc Signaling-Mediated Mitochondrial Damage
Source: Front Neurosci. 2021 Aug 27;15:715555. doi: 10.3389/fnins.2021.715555 (PMC8430038; doi:10.3389/fnins.2021.715555)
Supplement: Supplementary file 4 [file Data_Sheet_3.ZIP]

Archive with 8 entries (8 files):
- shPRG5+Glutamate.jpg
- shControl.jpg
- shControl.LMD
- shControl+Glutamate.jpg
- shControl+Glutamate.LMD
- shPRG5.jpg
- shPRG5.LMD
- shPRG5+Gluatamte.LMD
