# Supplementary material for: PRG5 Knockout Precipitates Late-Onset Hypersusceptibility to Pilocarpine-Induced Juvenile Seizures by Exacerbating Hippocampal Zinc Signaling-Mediated Mitochondrial Damage
Source: Front Neurosci. 2021 Aug 27;15:715555. doi: 10.3389/fnins.2021.715555 (PMC8430038; doi:10.3389/fnins.2021.715555)
Supplement: Supplementary file 5 [file Data_Sheet_4.ZIP]

Archive with 4 entries (4 files):
- shPRG5+Glutamate.tif
- shControl+Glutamate.tif
- shPRG5.tif
- shControl.tif
